# Supplementary material for: A dataset for benchmarking Neotropical anuran calls identification in passive acoustic monitoring
Source: Sci Data. 2023 Nov 6;10:771. doi: 10.1038/s41597-023-02666-2 (PMC10628131; doi:10.1038/s41597-023-02666-2)
Supplement: Supplementary file 1 — List of the anuran species included in the AnuraSet_Final [file 41597_2023_2666_MOESM1_ESM.xlsx]

## Sheet: Table1
List of the anuran species included in the AnuraSet. Species code was built from the scientific name of each identified species, following the first three letters of the genus, followed by the first three letters of the specific epithet. In case of the same letter code between two different species, the code of one of the species was created by moving one or more letters of the epithet to avoid r…
Family	Species	Code
Bufonidae	Rhinella icterica	RHIICT
Bufonidae	Rhinella ornata	RHIORN
Bufonidae	Rhinella scitula	RHISCI
Dendrobatidae	Ameerega picta	AMEPIC
Hylidae	Boana albopunctata	BOAALB
Hylidae	Boana albomarginata	BOAALM
Hylidae	Boana bischoffi	BOABIS
Hylidae	Boana faber	BOAFAB
Hylidae	Boana leptolineata	BOALEP
Hylidae	Boana lundii	BOALUN
Hylidae	Boana prasina	BOAPRA
Hylidae	Boana raniceps	BOARAN
Hylidae	Dendropsophus cruzi	DENCRU
Hylidae	Dendropsophus elegans	DENELE
Hylidae	Dendropsophus minutus	DENMIN
Hylidae	Dendropsophus nahdereri	DENNAH
Hylidae	Dendropsophus nanus	DENNAN
Hylidae	Pithecopus azureus	PITAZU
Hylidae	Phyllomedusa distincta	PHYDIS
Hylidae	Phyllomedusa sauvagii	PHYSAU
Hylidae	Scinax alter	SCIALT
Hylidae	Scinax fuscomarginatus	SCIFUS
Hylidae	Scinax fuscovarius	SCIFUV
Hylidae	Scinax nasicus	SCINAS
Hylidae	Scinax perereca	SCIPER
Hylidae	Scinax rizibilis	SCIRIZ
Hylidae	Sphaenorhynchus surdus	SPHSUR
Leptodactylidae	Adenomera diptyx	ADEDIP
Leptodactylidae	Adenomera marmorata	ADEMAR
Leptodactylidae	Leptodactylus elenae	LEPELE
Leptodactylidae	Leptodactylus flavopictus	LEPFLA
Leptodactylidae	Leptodactylus fuscus	LEPFUS
Leptodactylidae	Leptodactylus labyrinthicus	LEPLAB
Leptodactylidae	Leptodactylus latrans	LEPLAT
Leptodactylidae	Leptodactylus notoaktites	LEPNOT
Leptodactylidae	Leptodactylus podicipinus	LEPPOD
Leptodactylidae	Physalaemus albonotatus	PHYALB
Leptodactylidae	Physalaemus cuvieri	PHYCUV
Leptodactylidae	Physalaemus marmoratus	PHYMAR
Leptodactylidae	Physalaemus nattereri	PHYNAT
Microhylidae	Elachistocleis bicolor	ELABIC
Microhylidae	Elachistocleis matogrosso	ELAMAT
